# Supplementary material for: Integrated MALDI-TOF MS, Microbiological, Physicochemical and Sensory Assessment of Spoilage in Vacuum-Packaged Chicken Breast During Refrigerated Storage
Source: Foods. 2026 Jun 15;15(12):2162. doi: 10.3390/foods15122162 (PMC13298445; doi:10.3390/foods15122162)
Supplement: Supplementary file 1 [file foods-15-02162-s001.zip]

Archive with 1 entries (1 files):
- foods-4329653-supplementary.pdf
